# Supplementary material for: The microRNA-200/Zeb1 axis regulates ECM-dependent β1-integrin/FAK signaling, cancer cell invasion and metastasis through CRKL
Source: Sci Rep. 2016 Jan 5;6:18652. doi: 10.1038/srep18652 (PMC4700473; doi:10.1038/srep18652)
Supplement: Supplementary Table S2 [file srep18652-s2.xls]

## Sheet: Sheet1
			TCGA pancan	TCGA pancan	TCGA pancan	TCGA pancan	miR target prediction	miR target prediction						prognosis	prognosis
			miR200b correlation	miR200b correlation	miR200b correlation	miR200b correlation				Zeb1 correlation				human lung adencarcinomas (1492 comprendium)	human lung adencarcinomas (1492 comprendium)
		#probe	r-value	t-statistic	p-value	fdr	TargetScan (v6)	miRanda (2010)	miRDB	r-value	t-statistic	p-value	fdr	beta	p-value
CLIC4	25932	CLIC4|25932	-0.254587	-23.3072	3.13414e-116	1.37508e-115	1	1	1	0.460075	50.773	0	0	0.138575	0.000961482	poor_prognosis_in_lung_tumors
CLIP2	7461	CLIP2|7461	-0.464818	-46.4775	0	0	1	1	1	0.434565	47.2783	0	0	0.0967644	0.0206503	poor_prognosis_in_lung_tumors
COPS8	10920	COPS8|10920	-0.47235	-47.4447	0	0	1	1	1	0.350775	36.7027	4.29001e-276	2.7124e-275	0.11738	0.00467298	poor_prognosis_in_lung_tumors
CORO1C	23603	CORO1C|23603	-0.346095	-32.659	1.84179e-219	1.60715e-218	1	1	1	0.25327	25.653	1.95562e-140	6.23254e-140	0.226399	2e-07	poor_prognosis_in_lung_tumors
CRHBP	1393	CRHBP|1393	-0.394236	-37.9786	7.25127e-290	9.33732e-289	1	1	1	0.485616	54.432	0	0	0.0925358	0.0196277	poor_prognosis_in_lung_tumors
CRKL	1399	CRKL|1399	-0.197524	-17.8387	8.37881e-70	2.45111e-69	1	1	1	0.214607	21.5299	1.89277e-100	4.82158e-100	0.0893762	0.0251927	poor_prognosis_in_lung_tumors
DCUN1D4	23142	DCUN1D4|23142	-0.209207	-18.9408	2.89061e-78	9.19798e-78	1	1	1	0.372801	39.3667	0	0	0.110596	0.00603273	poor_prognosis_in_lung_tumors
EGLN1	54583	EGLN1|54583	-0.288483	-26.6742	4.04153e-150	2.27576e-149	1	1	1	0.236347	23.8336	5.00036e-122	1.44373e-121	0.171857	6.66e-05	poor_prognosis_in_lung_tumors
ELAVL2	1993	ELAVL2|1993	-0.254995	-23.3471	1.31132e-116	5.77322e-116	1	1	1	0.317064	32.7576	3.33663e-223	1.60259e-222	0.120862	0.00357448	poor_prognosis_in_lung_tumors
FIGN	55137	FIGN|55137	-0.312182	-29.0922	8.66721e-177	5.85784e-176	1	1	1	0.259002	26.2748	5.37269e-147	1.761e-146	0.213615	0.00114022	poor_prognosis_in_lung_tumors
GPR158	57512	GPR158|57512	-0.385264	-36.9616	8.04199e-276	9.63715e-275	1	1	1	0.308243	31.7491	1.90909e-210	8.64009e-210	0.15367	0.0142137	poor_prognosis_in_lung_tumors
MAP2	4133	MAP2|4133	-0.361121	-34.2845	3.74426e-240	3.71945e-239	1	1	1	0.459075	50.6331	0	0	0.0957497	0.0219417	poor_prognosis_in_lung_tumors
MARCKS	4082	MARCKS|4082	-0.215032	-19.4934	1.10924e-82	3.66284e-82	1	1	1	0.343489	35.8372	4.28533e-264	2.543e-263	0.188664	6.66e-06	poor_prognosis_in_lung_tumors
MMD	23531	MMD|23531	-0.260022	-23.8404	2.45248e-121	1.11913e-120	1	1	1	0.385624	40.9527	0	0	0.118585	0.00340212	poor_prognosis_in_lung_tumors
PAIP2	51247	PAIP2|51247	-0.363213	-34.5132	4.00316e-243	4.03962e-242	1	1	1	0.358604	37.6412	2.38843e-289	1.6272e-288	0.14372	0.0299242	poor_prognosis_in_lung_tumors
PPM1E	22843	PPM1E|22843	-0.441941	-43.6168	0	0	1	1	1	0.392158	41.7715	0	0	0.111519	0.0064832	poor_prognosis_in_lung_tumors
SEC61A2	55176	SEC61A2|55176	-0.321633	-30.0729	3.902e-188	2.83055e-187	1	1	1	0.355798	37.3038	1.48674e-284	9.86513e-284	0.106821	0.0119548	poor_prognosis_in_lung_tumors
SLC39A14	23516	SLC39A14|23516	-0.274528	-25.2758	1.41878e-135	7.17805e-135	1	1	1	0.211685	21.2229	1.00816e-97	2.52678e-97	0.112022	0.00533745	poor_prognosis_in_lung_tumors
TCP11L1	55346	TCP11L1|55346	-0.314447	-29.3264	1.80062e-179	1.23167e-178	1	1	1	0.416424	44.8796	0	0	0.103548	0.0156503	poor_prognosis_in_lung_tumors
TSGA14	95681	TSGA14|95681	-0.257854	-23.6275	2.76074e-119	1.24227e-118	1	1	1	0.209661	21.0106	7.38388e-96	1.83039e-95	0.104519	0.0183663	poor_prognosis_in_lung_tumors
ABAT	18	ABAT|18	-0.211813	-19.1877	3.17568e-80	1.02931e-79	1	1	1	0.431164	46.8234	0	0	-0.212227	2.94e-07	---
ADCY2	108	ADCY2|108	-0.299709	-27.8125	1.93779e-162	1.19371e-161	1	1	1	0.497067	56.1303	0	0	-0.0716665	0.0762953	---
AFF3	3899	AFF3|3899	-0.319081	-29.8072	4.95434e-185	3.53976e-184	1	1	1	0.424445	45.9317	0	0	-0.0641799	0.101799	---
AMFR	267	AMFR|267	-0.256062	-23.4517	1.32641e-117	5.8918e-117	1	1	1	0.218024	21.8896	1.08863e-103	2.8261e-103	-0.0252061	0.532423	---
AP1S2	8905	AP1S2|8905	-0.572334	-61.7913	0	0	1	1	1	0.343171	35.7995	1.41127e-263	8.3553e-263	-0.0540375	0.192441	---
ARHGAP20	57569	ARHGAP20|57569	-0.2954	-27.3741	1.20879e-157	7.19626e-157	1	1	1	0.476797	53.1492	0	0	-0.136492	0.0271062	---
B3GNT1	11041	B3GNT1|11041	-0.610613	-68.2624	0	0	1	1	1	0.436984	47.6033	0	0	-0.100174	0.0156583	---
C11orf87	399947	C11orf87|399947	-0.368091	-35.0488	3.87427e-250	4.05406e-249	1	1	1	0.417421	45.0096	0	0	0.0991257	0.115894	---
C11orf95	65998	C11orf95|65998	-0.30893	-28.757	5.58005e-173	3.67984e-172	1	1	1	0.369235	38.9303	0	0	-0.0900032	0.0486398	---
C7orf51	222950	C7orf51|222950	-0.444952	-43.987	0	0	1	1	1	0.370333	39.0645	0	0	-0.0616866	0.299926	---
CCDC82	79780	CCDC82|79780	-0.216185	-19.6029	1.43125e-83	4.76865e-83	1	1	1	0.431868	46.9173	0	0	0.0620931	0.33287	---
CDK17	5128	CDK17|5128	-0.295685	-27.4031	5.84573e-158	3.49031e-157	1	1	1	0.560782	66.3653	0	0	0.0336003	0.404166	---
CFL2	1073	CFL2|1073	-0.551589	-58.5452	0	0	1	1	1	0.476055	53.0421	0	0	-0.00566273	0.929416	---
CLASP1	23332	CLASP1|23332	-0.321034	-30.0104	2.10099e-187	1.51867e-186	1	1	1	0.419112	45.2308	0	0	-0.0515552	0.216674	---
CLASP2	23122	CLASP2|23122	-0.513675	-53.0043	0	0	1	1	1	0.566685	67.3918	0	0	0.0619142	0.14158	---
CNN3	1266	CNN3|1266	-0.199216	-17.9978	5.37237e-71	1.59241e-70	1	1	1	0.296585	30.43	3.00754e-194	1.25062e-193	-0.0951205	0.0189855	---
CTNND2	1501	CTNND2|1501	-0.292355	-27.0654	2.63392e-154	1.53006e-153	1	1	1	0.44043	48.0686	0	0	-0.0880269	0.0300776	---
CYTH3	9265	CYTH3|9265	-0.316753	-29.5653	3.17197e-182	2.21051e-181	1	1	1	0.23174	23.3424	2.90749e-117	8.15665e-117	-0.0527339	0.197221	---
DENND5A	23258	DENND5A|23258	-0.534153	-55.9386	0	0	1	1	1	0.655133	84.9661	0	0	-0.0968483	0.0201175	---
DENND5B	160518	DENND5B|160518	-0.562574	-60.2434	0	0	1	1	1	0.513087	58.5723	0	0	-0.0087182	0.837407	---
DIXDC1	85458	DIXDC1|85458	-0.274642	-25.2872	1.08694e-135	5.506e-135	1	1	1	0.584637	70.6098	0	0	-0.0869664	0.0338492	---
DLC1	10395	DLC1|10395	-0.344195	-32.4555	6.3303e-217	5.44229e-216	1	1	1	0.426699	46.2298	0	0	-0.198208	7.12e-07	---
DNAJB5	25822	DNAJB5|25822	-0.410351	-39.838	0	0	1	1	1	0.451031	49.5167	0	0	-0.0455977	0.269572	---
DOCK4	9732	DOCK4|9732	-0.350643	-33.1479	1.32074e-225	1.2127e-224	1	1	1	0.625591	78.5725	0	0	-0.0400805	0.320486	---
DPY19L1	23333	DPY19L1|23333	-0.212021	-19.2074	2.20948e-80	7.17279e-80	1	1	1	0.32769	33.9851	3.69636e-239	1.94042e-238	0.0242879	0.556146	---
DTNA	1837	DTNA|1837	-0.37362	-35.6599	3.08461e-258	3.35343e-257	1	1	1	0.499388	56.4792	0	0	0.00121446	0.976508	---
DZIP1	22873	DZIP1|22873	-0.239728	-21.8611	6.89136e-103	2.71657e-102	1	1	1	0.468963	52.0271	0	0	-0.00644044	0.876721	---
FAM178A	55719	FAM178A|55719	-0.328663	-30.8089	7.59562e-197	5.77721e-196	1	1	1	0.452407	49.7066	0	0	-0.0453119	0.26954	---
FAM8A1	51439	FAM8A1|51439	-0.203161	-18.3694	8.04769e-74	2.44623e-73	1	1	1	0.3996	42.7131	0	0	-0.129032	0.00205817	---
FAT3	120114	FAT3|120114	-0.291465	-26.9754	2.44439e-153	1.41072e-152	1	1	1	0.633738	80.2751	0	0	-0.0454423	0.512207	---
FBXW11	23291	FBXW11|23291	-0.401948	-38.8631	2.7066e-302	3.73031e-301	1	1	1	0.53637	62.2714	0	0	-0.0229148	0.581287	---
FEZ2	9637	FEZ2|9637	-0.413625	-40.2212	0	0	1	1	1	0.541231	63.0681	0	0	0.0160242	0.69523	---
FHL1	2273	FHL1|2273	-0.298703	-27.71	2.59497e-161	1.58466e-160	1	1	1	0.614092	76.2405	0	0	-0.150594	0.000260408	---
FRMD4A	55691	FRMD4A|55691	-0.250249	-22.8833	3.05194e-112	1.29768e-111	1	1	1	0.430746	46.7676	0	0	-0.0607372	0.164012	---
GABBR2	9568	GABBR2|9568	-0.265048	-24.3357	3.60718e-126	1.71196e-125	1	1	1	0.337021	35.0749	1.04374e-253	5.89188e-253	0.0277465	0.486017	---
GIT2	9815	GIT2|9815	-0.376628	-35.9942	1.03676e-262	1.15357e-261	1	1	1	0.388311	41.2886	0	0	0.0408665	0.316771	---
GJC1	10052	GJC1|10052	-0.27882	-25.7039	5.86995e-140	3.0775e-139	1	1	1	0.322133	33.3414	9.83919e-231	4.9266e-230	0.0612029	0.143476	---
GPM6A	2823	GPM6A|2823	-0.386172	-37.064	3.189e-277	3.8487e-276	1	1	1	0.61092	75.6112	0	0	-0.0611013	0.13233	---
HRNBP3	146713	HRNBP3|146713	-0.22857	-20.7861	1.85458e-93	6.73144e-93	1	1	1	0.317307	32.7855	1.46526e-223	7.05762e-223	-0.0234669	0.72353	---
IP6K1	9807	IP6K1|9807	-0.439866	-43.3627	0	0	1	1	1	0.228036	22.9487	1.65619e-113	4.56212e-113	-0.0781364	0.0529611	---
JAZF1	221895	JAZF1|221895	-0.537763	-56.4699	0	0	1	1	1	0.490257	55.1157	0	0	0.0677067	0.303277	---
KIAA1949	170954	KIAA1949|170954	-0.274797	-25.3025	7.58638e-136	3.8487e-135	1	1	1	0.252812	25.6034	6.44217e-140	2.04831e-139	0.099364	0.123078	---
LHFP	10186	LHFP|10186	-0.355036	-33.6226	1.2293e-231	1.16549e-230	1	1	1	0.65067	83.9597	0	0	-0.134091	0.00163306	---
LPIN1	23175	LPIN1|23175	-0.435778	-42.8647	0	0	1	1	1	0.276871	28.2328	1.55768e-168	5.69335e-168	-0.0420312	0.302094	---
LPPR4	9890	LPPR4|9890	-0.30031	-27.8738	4.0882e-163	2.5291e-162	1	1	1	0.496985	56.118	0	0	-0.0903441	0.0265408	---
LRP1B	53353	LRP1B|53353	-0.250231	-22.8815	3.17451e-112	1.34895e-111	1	1	1	0.484226	54.2284	0	0	0.0291007	0.494678	---
MBLAC2	153364	MBLAC2|153364	-0.242881	-22.1666	1.20864e-105	4.89023e-105	1	1	1	0.30564	31.4532	9.18263e-207	4.08509e-206	0.0188262	0.766945	---
MMD2	221938	MMD2|221938	-0.487296	-49.4042	0	0	1	1	1	0.517285	59.2255	0	0	0.0271494	0.653764	---
MPRIP	23164	MPRIP|23164	-0.397115	-38.3076	1.81868e-294	2.41041e-293	1	1	1	0.351546	36.7947	2.20737e-277	1.40653e-276	0.000874235	0.983325	---
NAP1L5	266812	NAP1L5|266812	-0.453717	-45.0753	0	0	1	1	1	0.524679	60.3906	0	0	-0.123072	0.0575773	---
NDN	4692	NDN|4692	-0.349663	-33.0423	2.84139e-224	2.57532e-223	1	1	1	0.379723	40.2194	0	0	-0.0857299	0.0332956	---
NEK9	91754	NEK9|91754	-0.265257	-24.3564	2.25611e-126	1.0735e-125	1	1	1	0.327103	33.9169	2.93092e-238	1.52876e-237	0.0144798	0.728677	---
NIN	51199	NIN|51199	-0.283152	-26.1378	1.83264e-144	9.90366e-144	1	1	1	0.33925	35.3369	2.93431e-257	1.6844e-256	0.0213009	0.624015	---
NOVA1	4857	NOVA1|4857	-0.351491	-33.2393	9.22073e-227	8.52405e-226	1	1	1	0.60301	74.067	0	0	-0.0842295	0.0387472	---
NPTX1	4884	NPTX1|4884	-0.263167	-24.1501	2.38671e-124	1.1161e-123	1	1	1	0.403173	43.1688	0	0	-0.0345324	0.385996	---
NR3C1	2908	NR3C1|2908	-0.317026	-29.5936	1.49231e-182	1.04212e-181	1	1	1	0.510261	58.1357	0	0	-0.153865	0.000156014	---
OSTM1	28962	OSTM1|28962	-0.478712	-48.2721	0	0	1	1	1	0.239511	24.172	2.32218e-125	6.82853e-125	0.0190509	0.655844	---
PAK7	57144	PAK7|57144	-0.227687	-20.7014	9.85015e-93	3.54619e-92	1	1	1	0.339405	35.3552	1.65717e-257	9.52345e-257	0.040657	0.316282	---
PHF21B	112885	PHF21B|112885	-0.312047	-29.0783	1.24894e-176	8.43275e-176	1	1	1	0.398151	42.529	0	0	0.0321131	0.619765	---
PHLDB1	23187	PHLDB1|23187	-0.335191	-31.4974	3.82436e-205	3.0655e-204	1	1	1	0.356428	37.3795	1.25565e-285	8.38087e-285	0.0167768	0.685704	---
PIKFYVE	200576	PIKFYVE|200576	-0.247701	-22.635	6.18245e-110	2.58721e-109	1	1	1	0.47616	53.0573	0	0	-0.0513227	0.210404	---
PKD1	5310	PKD1|5310	-0.397278	-38.3264	9.93035e-295	1.31956e-293	1	1	1	0.347211	36.2784	3.48372e-270	2.12738e-269	-0.0500831	0.219768	---
PLCL1	5334	PLCL1|5334	-0.354989	-33.6175	1.42721e-231	1.35187e-230	1	1	1	0.627349	78.9362	0	0	-0.0944848	0.0216213	---
PLEKHM3	389072	PLEKHM3|389072	-0.310012	-28.8685	3.04885e-174	2.02304e-173	1	1	1	0.451912	49.6383	0	0	-0.107245	0.0951265	---
PPM1F	9647	PPM1F|9647	-0.474177	-47.6814	0	0	1	1	1	0.252027	25.5186	4.92292e-139	1.557e-138	-0.0390409	0.341147	---
PPP1R9B	84687	PPP1R9B|84687	-0.240509	-21.9367	1.44355e-103	5.71256e-103	1	1	1	0.226317	22.7663	8.69647e-112	2.37117e-111	-0.104013	0.102791	---
PRKACB	5567	PRKACB|5567	-0.367166	-34.9469	8.48154e-249	8.83884e-248	1	1	1	0.578996	69.5825	0	0	-0.0839211	0.0349812	---
PRKAR1A	5573	PRKAR1A|5573	-0.235091	-21.4134	6.56525e-99	2.49582e-98	1	1	1	0.318578	32.9316	1.94773e-225	9.46649e-225	-0.0481485	0.224158	---
PSIP1	11168	PSIP1|11168	-0.304059	-28.257	2.30409e-167	1.46816e-166	1	1	1	0.434664	47.2916	0	0	0.00289514	0.944633	---
RAPGEF2	9693	RAPGEF2|9693	-0.364489	-34.653	6.01276e-245	6.14356e-244	1	1	1	0.519562	59.5824	0	0	-0.140526	0.000952526	---
RASSF8	11228	RASSF8|11228	-0.279899	-25.8119	4.49899e-141	2.38016e-140	1	1	1	0.438015	47.7422	0	0	0.0150963	0.710787	---
RBM9	23543	RBM9|23543	-0.214857	-19.4767	1.51291e-82	4.98934e-82	1	1	1	0.243423	24.5914	1.5015e-129	4.51425e-129	0.00886413	0.831361	---
RECK	8434	RECK|8434	-0.375484	-35.867	5.2732e-261	5.81021e-260	1	1	1	0.62383	78.21	0	0	-0.0763768	0.0531277	---
REEP1	65055	REEP1|65055	-0.201583	-18.2207	1.10274e-72	3.31831e-72	1	1	1	0.433508	47.1366	0	0	-0.0767365	0.0684916	---
RELN	5649	RELN|5649	-0.236513	-21.5505	4.03928e-100	1.5503e-99	1	1	1	0.32279	33.4173	1.01451e-231	5.11241e-231	-0.07891	0.0485935	---
RGL1	23179	RGL1|23179	-0.323034	-30.2192	7.46174e-190	5.46926e-189	1	1	1	0.52164	59.9096	0	0	-0.171107	3.19e-05	---
RUSC2	9853	RUSC2|9853	-0.541819	-57.0719	0	0	1	1	1	0.545913	63.8439	0	0	-0.0431015	0.303611	---
SASH1	23328	SASH1|23328	-0.241613	-22.0437	1.56731e-104	6.2496e-104	1	1	1	0.33435	34.7618	1.71924e-249	9.4947e-249	-0.113105	0.00627264	---
SEMA6D	80031	SEMA6D|80031	-0.308285	-28.6906	3.13905e-172	2.06075e-171	1	1	1	0.428684	46.4931	0	0	-0.0777002	0.0724088	---
SERINC1	57515	SERINC1|57515	-0.396187	-38.2014	5.59634e-293	7.36924e-292	1	1	1	0.613812	76.1848	0	0	0.0386514	0.355807	---
SGCE	8910	SGCE|8910	-0.354887	-33.6065	1.97055e-231	1.86393e-230	1	1	1	0.433602	47.1492	0	0	0.0139871	0.737191	---
SLC6A1	6529	SLC6A1|6529	-0.415002	-40.3828	0	0	1	1	1	0.596795	72.8779	0	0	0.0165673	0.684737	---
SLITRK1	114798	SLITRK1|114798	-0.47921	-48.3373	0	0	1	1	1	0.500156	56.595	0	0	-0.0361662	0.534745	---
SNAP25	6616	SNAP25|6616	-0.435981	-42.8893	0	0	1	1	1	0.518315	59.3868	0	0	0.0323643	0.42853	---
SPAG9	9043	SPAG9|9043	-0.423972	-41.4446	0	0	1	1	1	0.536206	62.2447	0	0	-0.230935	2.83e-08	---
ST3GAL2	6483	ST3GAL2|6483	-0.488063	-49.5062	0	0	1	1	1	0.328857	34.1207	5.98386e-241	3.17892e-240	-0.0788163	0.0524912	---
SYDE1	85360	SYDE1|85360	-0.383147	-36.7234	1.43277e-272	1.68624e-271	1	1	1	0.258504	26.2207	2.02841e-146	6.63252e-146	-0.0710893	0.0764005	---
SYNJ1	8867	SYNJ1|8867	-0.45964	-45.8201	0	0	1	1	1	0.585338	70.7388	0	0	-0.0246063	0.547496	---
TAOK3	51347	TAOK3|51347	-0.305374	-28.3917	7.20004e-169	4.62837e-168	1	1	1	0.419221	45.245	0	0	0.0327801	0.424427	---
TLN2	83660	TLN2|83660	-0.316048	-29.4922	2.21831e-181	1.53803e-180	1	1	1	0.359468	37.7453	7.81072e-291	5.34812e-290	-0.0237761	0.577356	---
TMEFF2	23671	TMEFF2|23671	-0.312298	-29.1041	6.32843e-177	4.27999e-176	1	1	1	0.390017	41.5023	0	0	0.0968637	0.115881	---
TMEM188	255919	TMEM188|255919	-0.222397	-20.1951	1.87164e-88	6.49168e-88	1	1	1	0.303572	31.2186	7.27325e-204	3.18629e-203	-0.0560477	0.391559	---
TRIL	9865	TRIL|9865	-0.291174	-26.9459	5.06465e-153	2.91468e-152	1	1	1	0.498422	56.3339	0	0	0.00750677	0.853427	---
USP27X	389856	USP27X|389856	-0.255017	-23.3493	1.25006e-116	5.50707e-116	1	1	1	0.259025	26.2773	5.0543e-147	1.65691e-146	-0.166861	8.11e-05	---
VAT1L	57687	VAT1L|57687	-0.460515	-45.9308	0	0	1	1	1	0.508412	57.8513	0	0	0.103055	0.0859683	---
WASF3	10810	WASF3|10810	-0.286163	-26.4404	1.21172e-147	6.67381e-147	1	1	1	0.418244	45.1172	0	0	-0.0564384	0.160668	---
WIPF1	7456	WIPF1|7456	-0.250425	-22.9005	2.1094e-112	8.98412e-112	1	1	1	0.491109	55.242	0	0	0.0425124	0.295497	---
ZCCHC24	219654	ZCCHC24|219654	-0.555389	-59.1276	0	0	1	1	1	0.617986	77.0211	0	0	-0.0978192	0.0188693	---
ZDHHC17	23390	ZDHHC17|23390	-0.349282	-33.0013	9.32717e-224	8.4089e-223	1	1	1	0.626945	78.8524	0	0	0.0178715	0.665672	---
ZEB1	6935	ZEB1|6935	-0.447661	-44.3216	0	0	1	1	1	1	#DIV/0!	#DIV/0!	#DIV/0!	-0.0762965	0.0775521	---
ZEB2	9839	ZEB2|9839	-0.597745	-66.0107	0	0	1	1	1	0.637807	81.1421	0	0	-0.0911423	0.0257224	---
ZFPM2	23414	ZFPM2|23414	-0.260443	-23.8818	9.75419e-122	4.46707e-121	1	1	1	0.60286	74.0381	0	0	0.0129644	0.768238	---
ZFYVE20	64145	ZFYVE20|64145	-0.373645	-35.6627	2.83415e-258	3.08607e-257	1	1	1	0.506664	57.5837	0	0	-0.10168	0.110733	---
ZIC3	7547	ZIC3|7547	-0.352403	-33.3378	5.19978e-228	4.83101e-227	1	1	1	0.346497	36.1935	5.21958e-269	3.16654e-268	0.00499963	0.907038	---
ZNF423	23090	ZNF423|23090	-0.267262	-24.5545	2.48374e-128	1.19973e-127	1	1	1	0.50679	57.6029	0	0	-0.0187774	0.652459	---
